# Supplementary material for: Metabolomic Study of Flavonoids in Camellia drupifera under Aluminum Stress by UPLC-MS/MS
Source: Plants (Basel). 2023 Mar 24;12(7):1432. doi: 10.3390/plants12071432 (PMC10097190; doi:10.3390/plants12071432)
Supplement: Supplementary file 1 [file plants-12-01432-s001.zip]

Archive with 2 entries (2 files):
- Table S1 78 flavonoid metabolites identified in the leaves of C. drupifera under aluminum stress.xlsx
- Table_S2_Differential_flavonoid_compounds__of_Camellia guachowensis under aluminum stress.xlsx
