# Supplementary material for: Metabolomic Study of Flavonoids in Camellia drupifera under Aluminum Stress by UPLC-MS/MS
Source: Plants (Basel). 2023 Mar 24;12(7):1432. doi: 10.3390/plants12071432 (PMC10097190; doi:10.3390/plants12071432)
Supplement: Supplementary file 1 [file plants-12-01432-s001.zip › Table S1 78 flavonoid metabolites identified in the leaves of C. drupifera under aluminum stress.xlsx]

## Sheet: shee1
Index	Compounds	Class	Q1 (Da)	Q3 (Da)	Molecular Weight	Ion mode	Ionization model	Formula	CK-1	CK-2	CK-3	GZ2-1	GZ2-2	GZ2-3	GZ4-1	GZ4-2	GZ4-3	MWXS22575a_R1	MWXS22575a_R2	MWXS22575a_R3	cpd_ID	CAS	kegg_map
Flavonoid_135	Theaflavin 3,3'-digallate	-	867.2	697.1	868.1487	Negative	[M-H]-	C43H32O20	4.64480174	N/A	4.62064439	N/A	1.35480571	N/A	3.41653865	4.83092369	4.55068147	2.911925	3.35815	2.96065	-	30462-35-2	-
Flavonoid_102	Theaflavin	-	563.1	241.1	564.12678	Negative	[M-H]-	C29H24O12	7.27809478	6.65283391	6.44961814	N/A	N/A	N/A	4.70408065	8.30379016	6.60762241	3.5342	6.264675	4.906425	-	4670-05-7	-
Flavonoid_11	Hydroxysafflor yellow A	-	611.2	491.1	612.16904	Negative	[M-H]-	C27H32O16	0.088190764	0.0847067521	0.0920897375	0.128279271	0.145956222	0.164706569	0.0499049448	0.062751004	0.0420093387	0.133023	0.1322505	0.119124	-	78281-02-4	-
Flavonoid_07	Troxerutin	-	743.2	435.1	742.232035	Positive	[M+H]+	C33H42O19	2.32716151	2.74728931	3.53968974	3.06199616	3.07139695	3.23712895	1.81399424	1.99704066	1.55712519	2.329455	2.44089	2.8392	-	7085-55-4	-
Flavonoid_145	Procyanidin B2	Anthocyanins	577.1	407.1	578.14243	Negative	[M-H]-	C30H26O12	148.437863	130.771069	129.921718	102.240163	153.701426	102.265693	196.331013	204.791416	176.682988	116.196	114.98975	102.2675	C17639	29106-49-8	-
Flavonoid_125	Amentoflavone	Biflavonoids	537.1	375.1	538.09	Negative	[M-H]-	C30H18O10	0.0910244197	0.0733669295	0.0538902148	0.109794146	0.0861200197	0.103307056	0.0315283245	0.0510931225	0.0437064614	0.0833155	0.078884	0.0811275	C10018	1617-53-4	-
Flavonoid_22	Neohesperidin dihydrochalcone	Chalcones	611.2	303.1	612.205425	Negative	[M-H]-	C28H36O15	0.00562736944	0.00664549039	0.00765310263	0.0292168906	0.0256242007	0.024480292	0.0301072972	0.0331503514	0.0311092882	0.014418525	0.0143058	0.015799725	-	20702-77-6	-
Flavonoid_65	Phlorizin	Chalcones	435.1	273.1	436.13695	Negative	[M-H]-	C21H24O10	16.2730416	8.65983243	15.0493556	14.9715451	10.5293655	19.2707543	4.85760922	5.82680723	5.05979303	10.5604	12.859875	15.2495	C01604	60-81-1	ko00941,ko01110
Flavonoid_201	Trilobatin	Chalcones	435.13	273.08	436.13695	Negative	[M-H]-	C21H24O10	0.0870930851	0.10707516	0.101700239	0.0806806622	0.0975268077	0.084536253	0.449443111	0.4462751	0.336284705	0.0814835	0.07059925	0.0772255	-	4192-90-9	-
Flavonoid_177	Phloretin	Chalcones	273.1	167	274.084125	Negative	[M-H]-	C15H14O5	0.0159544004	0.0191548793	0.0185440811	0.00985858925	0.0132801771	0.0162557908	0.00484003841	0.0041123243	0.00381665825	0.01219625	0.017777675	0.0150197	C00774	60-82-2	ko00941,ko01110
Flavonoid_191	Naringenin chalcone	Chalcones	271.1	151	272.068475	Negative	[M-H]-	C15H12O5	0.0228625242	0.0290699852	0.028347494	0.0379760077	0.0334028529	0.0374	0.197242439	0.203648845	0.20244523	0.029877	0.03099075	0.034588	C06561	25515-46-2	ko00941,ko01100,ko01110
Flavonoid_55	(-)-Catechin	Flavanols	289.1	123	290.07904	Negative	[M-H]-	C15H14O6	5.23276112	3.93802366	4.09761337	5.6050144	8.70939498	4.99698297	12.0476956	13.1786898	12.8903332	3.86235	4.3334	4.35315	C14079	18829-70-4	-
Flavonoid_80	(-)-Gallocatechin gallate	Flavanols	457.1	169	458.084915	Negative	[M-H]-	C22H18O11	8.98858801	12.8594628	13.2449642	4.32768714	3.23113625	3.8749635	5.67892463	3.43403614	5.036421	8.021075	9.155	9.480125	-	4233-96-9	-
Flavonoid_147	(-)-Epicatechin	Flavanols	289.1	109	290.07904	Negative	[M-H]-	C15H14O6	83.7550774	82.0367176	81.8107399	82.7233685	106.856616	97.9386861	264.097456	292.028112	282.458354	80.191	77.8655	78.021	C09727	490-46-0	ko00941,ko01100,ko01110
Flavonoid_150	(-)-Catechin gallate	Flavanols	441.1	169	442.09	Negative	[M-H]-	C22H18O10	4.44431818	3.26614096	3.17417661	10.6639395	7.58858829	7.14029197	3.28934229	2.20470131	3.55752145	5.6015	3.635225	4.6441	-	130405-40-2	-
Flavonoid_84	(-)-Epigallocatechin	Flavanols	307.1	139	306.073955	Positive	[M+H]+	C15H14O7	385.18617	361.377526	396.207637	213.889635	233.222577	217.439173	359.059049	309.605924	370.50732	340.35	362.585	329.4175	C12136	970-74-1	ko00941,ko01110
Flavonoid_195	(-)-Gallocatechin	Flavanols	305.06	125.04	306.073955	Negative	[M-H]-	C15H14O7	2.04076644	0.922757516	0.964303103	1.71066699	1.58585096	2.76907543	0.468089294	0.412279116	0.480976779	1.2079975	1.212375	1.24954	-	3371-27-5	-
Flavonoid_126	Eriodictyol	Flavanones	287.1	135	288.06339	Negative	[M-H]-	C15H12O6	0.0308967602	0.0289807787	0.0255305489	0.0101322217	0.0224431874	0.0223575669	3.02942871	3.38509036	3.53263503	0.0146153	0.01406785	0.01316375	C05631	552-58-9	ko00941,ko01100,ko01110
Flavonoid_78	Eriocitrin	Flavanones	595.2	287.1	596.174125	Negative	[M-H]-	C27H32O15	N/A	N/A	N/A	0.0790683781	0.0844308903	0.0852751825	0.401051368	0.497899096	0.419856133	N/A	N/A	N/A	C09732	13463-28-0	-
Flavonoid_101	Hesperidin	Flavanones	609.2	301.1	610.189775	Negative	[M-H]-	C28H34O15	1.56355174	1.71970675	0.955136038	N/A	N/A	N/A	N/A	N/A	N/A	1.54422	1.4680075	1.5517575	C09755	520-26-3	-
Flavonoid_108	Pinocembrin	Flavanones	255.1	213.1	256.07356	Negative	[M-H]-	C15H12O4	0.0115952853	0.0076920897	0.0123524582	0.0270729367	0.0329107231	0.0570333333	0.00704243879	0.0172498745	0.0208243059	0.0155445	0.0166727	0.01445605	C09827	480-39-7	ko00941
Flavonoid_48	Narirutin	Flavanones	579.2	271.1	580.17921	Negative	[M-H]-	C27H32O14	N/A	N/A	N/A	0.896408349	1.02624201	0.963754258	1.79116179	2.02810743	1.92649924	0.180376	0.17526675	0.1870225	C09793	14259-46-2	-
Flavonoid_176	Naringenin-7-glucoside	Flavanones	433.1	271.1	434.1213	Negative	[M-H]-	C21H22O10	1.5390619	2.11813701	1.64237709	4.64304223	4.91507624	5.08547445	27.6649064	30.8611948	29.7624937	3.118025	2.751675	2.47422	-	529-55-5	-
Flavonoid_141	Isosakuranin	Flavanones	447.1	285.1	448.13695	Negative	[M-H]-	C22H24O10	0.0529707447	0.0838045835	0.0412162291	0.151139155	0.127090261	0.153085158	0.175176428	0.136915412	0.114595154	0.1408265	0.13030925	0.12538525	-	491-69-0	-
Flavonoid_158	Isosakuranetin	Flavanones	285.1	164	286.084125	Negative	[M-H]-	C16H14O5	0.126520309	0.149495564	0.125919093	0.970369482	1.02592228	0.832997567	0.208515122	0.222139558	0.206151439	0.365825	0.350255	0.378875	C05334	480-43-3	ko00941,ko01110
Flavonoid_179	Poncirin	Flavanones	593.2	285.1	594.19486	Negative	[M-H]-	C28H34O14	0.112816489	0.116690241	0.10277494	0.334604127	0.38991392	0.394978102	0.133589774	0.117509789	0.131200404	0.1851155	0.193702	0.21502125	C09830	14941-08-3	-
Flavonoid_01	Astilbin	Flavanonols	449.1	285	450.116215	Negative	[M-H]-	C21H22O11	0.324743714	0.300857565	0.355052506	0.692348848	0.688032464	0.823462287	1.85853817	1.53975904	1.73853862	0.4025225	0.484275	0.4481375	C17449	29838-67-3	-
Flavonoid_124	Silychristin	Flavanonols	481.1	125	482.1213	Negative	[M-H]-	C25H22O10	1.75847679	1.88829966	1.70042243	1.46226727	1.70478111	2.03950122	4.19788766	4.41039157	4.35590611	1.997905	1.8577575	1.969835	C08717	33889-69-9	-
Flavonoid_139	Dihydrokaempferol	Flavanonols	287.1	125	288.06339	Negative	[M-H]-	C15H12O6	N/A	N/A	N/A	0.214816459	0.243114117	0.210195864	0.313022084	0.298704819	0.287423019	N/A	N/A	N/A	C00974	480-20-6	ko00941,ko01100,ko01110
Flavonoid_40	Dihydromyricetin	Flavanonols	319	193	320.05322	Negative	[M-H]-	C15H12O8	0.165461557	0.296604239	0.166068735	0.119216891	0.130892769	0.111566423	0.359476716	0.459678715	0.46772842	0.15985625	0.1595465	0.1881745	C02906	27200-12-0	ko00941,ko01110
Flavonoid_117	Engeletin	Flavanonols	433.1	269	434.1213	Negative	[M-H]-	C21H22O10	0.0521242747	0.0318590439	0.0579105012	0.0507236084	0.0782353665	0.0551002433	0.346404225	0.38815261	0.403031297	0.09653225	0.07202975	0.0721145	-	572-31-6	-
Flavonoid_56	Taxifolin	Flavanonols	303.1	125	304.058305	Negative	[M-H]-	C15H12O7	0.112598162	0.097915722	0.0895300716	0.436173225	0.460654206	0.436673966	3.20048008	3.74671185	3.30315497	0.1979025	0.22263175	0.2210895	C01617	480-18-2	ko00941,ko01100,ko01110
Flavonoid_74	Schaftoside	Flavone glycosides	563.1	443.1	564.14791	Negative	[M-H]-	C26H28O14	0.252316248	0.230353869	0.250541766	0.506698656	0.416308411	0.449944039	0.288461354	0.291106928	0.307483594	0.3379175	0.32252	0.3148625	C10181	51938-32-0	-
Flavonoid_154	Vitexin	Flavone glycosides	431.1	311.1	432.10565	Negative	[M-H]-	C21H20O10	0.0234661992	0.0215755545	0.0276443914	0.0402214491	0.0344235121	0.039959854	0.0589807969	0.0629922189	0.0836511863	0.024747525	0.0299445	0.02379995	C01460	3681-93-4	ko00941,ko00944
Flavonoid_99	Acacetin	Flavones	283.1	268	284.068475	Negative	[M-H]-	C16H12O5	N/A	N/A	0.00638520286	N/A	N/A	N/A	N/A	N/A	N/A	N/A	N/A	N/A	C01470	480-44-4	ko00944
Flavonoid_204	Linarin	Flavones	591.17	283.06	592.17921	Negative	[M-H]-	C28H32O14	N/A	N/A	N/A	6.93857965	6.61839646	7.31245742	N/A	N/A	N/A	N/A	N/A	N/A	-	480-36-4	-
Flavonoid_165	Homoplantaginin	Flavones	461.1	283	462.116215	Negative	[M-H]-	C22H22O11	0.0301257253	0.0391604239	0.0228190692	0.0275122361	0.0210058288	0.0163485158	0.02076229	0.0181227912	0.0235476779	0.03171325	0.035542	0.03294075	C17762	17680-84-1	-
Flavonoid_71	Galangin	Flavones	269	211	270.052825	Negative	[M-H]-	C15H10O5	N/A	N/A	0.0336904535	N/A	N/A	0.0504357664	N/A	N/A	N/A	N/A	N/A	N/A	C10044	548-83-4	ko00941
Flavonoid_162	Tectochrysin	Flavones	269.1	226.1	268.07356	Positive	[M+H]+	C16H12O4	N/A	N/A	0.00299176611	N/A	N/A	0.00472856448	N/A	N/A	N/A	N/A	N/A	N/A	C11621	520-28-5	-
Flavonoid_61	Chrysin	Flavones	253.1	143.1	254.05791	Negative	[M-H]-	C15H10O4	N/A	N/A	0.00427980907	N/A	N/A	0.0163756204	N/A	N/A	N/A	N/A	N/A	N/A	C10028	480-40-0	ko00941
Flavonoid_151	Sinensetin	Flavones	373.1	343.1	372.120905	Positive	[M+H]+	C20H20O7	N/A	0.00389765895	N/A	N/A	N/A	N/A	N/A	N/A	N/A	0.001626115	0.001456275	0.0017089175	C10186	2306-27-6	-
Flavonoid_64	Scutellarein	Flavones	285	117	286.04774	Negative	[M-H]-	C15H10O6	N/A	N/A	N/A	4.94666507	4.98802263	4.1850365	0.3024988	0.346578815	0.368523473	N/A	N/A	N/A	C10184	529-53-3	-
Flavonoid_90	Cynaroside	Flavones	447.1	285	448.100565	Negative	[M-H]-	C21H20O11	N/A	N/A	N/A	0.299896833	0.292914412	0.201534307	0.221477436	0.273386044	0.256322564	N/A	N/A	N/A	-	5373-11-5	-
Flavonoid_161	Diosmin	Flavones	607.2	299.1	608.174125	Negative	[M-H]-	C28H32O15	0.0157249275	0.0168491621	N/A	0.0232544626	0.0342503689	0.0232611922	0.0266538646	0.0334781627	0.0273291267	N/A	N/A	N/A	C10039	520-27-4	-
Flavonoid_50	Luteolin	Flavones	285	133	286.04774	Negative	[M-H]-	C15H10O6	0.0766673114	0.0580672745	0.0631193317	0.185292466	0.222937777	0.247547445	0.105146663	0.0650906124	0.0627839475	N/A	N/A	N/A	C01514	491-70-3	ko00941,ko00944,ko01100,ko01110
Flavonoid_42	Nicotiflorin	Flavones	593.2	285.1	594.158475	Negative	[M-H]-	C27H30O15	25.8926499	25.413997	27.2527446	17.3147553	16.4391048	16.68	29.7539606	30.9764056	31.6731449	23.5832	23.071875	23.706575	-	17650-84-9	-
Flavonoid_88	5-O-Demethylnobiletin	Flavones	389.1	359.1	388.11582	Positive	[M+H]+	C20H20O8	0.0353556576	0.0276646131	0.0227443198	0.0252420825	0.0239609198	0.0270756691	0.0212488958	0.0233631275	0.0214704947	0.088589	0.067322	0.05956075	-	2174-59-6	-
Flavonoid_18	Baicalein	Flavones	271.1	123	270.052825	Positive	[M+H]+	C15H10O5	0.0525227273	0.0599852144	0.0532066826	0.0369728887	0.0328868667	0.0408722628	0.0676927508	0.0598704819	0.0586269561	0.04638175	0.0397895	0.06340625	C10023	491-67-8	-
Flavonoid_160	Apigenin 7-glucoside	Flavones	431.1	268	432.10565	Negative	[M-H]-	C21H20O10	0.151926015	0.152387137	0.135706921	0.265676583	0.265902607	0.302727494	0.248209313	0.252658133	0.247114336	0.17369	0.1779935	0.19935375	-	578-74-5	-
Flavonoid_72	Apigenin	Flavones	269.1	117	270.052825	Negative	[M-H]-	C15H10O5	0.00964613153	0.0136191474	0.0129352745	0.0156291987	0.012852607	0.0131917762	0.0099893663	0.00829199297	0.00681095406	0.018329025	0.0172627	0.0158233	C01477	520-36-5	ko00941,ko00943,ko00944,ko01100,ko01110
Flavonoid_118	Narcissin	Flavones	623.2	315.1	624.16904	Negative	[M-H]-	C28H32O16	2.96489362	2.8257516	2.68622912	1.28504798	1.23749631	1.31798054	3.60160826	3.59608434	3.44240283	2.2160075	2.3581375	2.28744	-	604-80-8	-
Flavonoid_115	Quercitrin	Flavonols	447.1	300	448.100565	Negative	[M-H]-	C21H20O11	215.525145	237.57861	228.641766	304.076296	290.841121	310.844282	536.963514	564.34488	530.999495	248.63525	252.1675	257.5375	C01750	522-12-3	ko00944
Flavonoid_45	3,7,4'-Trihydroxyflavone	Flavonols	271.1	137	270.052825	Positive	[M+H]+	C15H10O5	6.08875725	5.6745934	4.97541766	5.54239443	7.00445155	5.69781022	4.46759482	5.52201305	5.83218072	5.6418	4.551075	4.6379	C10037	2034-65-3	-
Flavonoid_67	Fisetin	Flavonols	285	135	286.04774	Negative	[M-H]-	C15H10O6	0.0319279497	0.00984716609	0.0106363723	0.0485043186	0.0614687654	0.0508540146	0.0948648584	0.114739458	0.0648987885	0.033419	0.02561325	0.02921275	C10041	528-48-3	-
Flavonoid_194	Quercimeritrin	Flavonols	463.09	175.1	464.09548	Negative	[M-H]-	C21H20O12	0.917712766	0.973893544	1.35476372	3.41096449	3.44963109	4.35540146	6.21860298	7.5689508	6.75719334	1.496535	1.021875	1.389785	C12639	491-50-9	-
Flavonoid_23	Quercetin	Flavonols	301.1	151	302.042655	Negative	[M-H]-	C15H10O7	2.94637331	4.72274519	3.1402864	1.60330374	1.88229218	2.01822871	2.34777964	2.81541165	1.8771681	3.712	3.0796	3.5157	C00389	117-39-5	ko00941,ko00944,ko01100,ko01110
Flavonoid_189	Robinin	Flavonols	739.2	593.2	740.216385	Negative	[M-H]-	C33H40O19	0.025464942	0.0367732873	0.0276570406	0.0281401152	0.028228972	0.0339024331	0.0266473836	0.0385507028	0.0379520444	0.023667575	0.023464625	0.0318435	C10178	301-19-9	-
Flavonoid_178	Myricitrin	Flavonols	463.1	316	464.09548	Negative	[M-H]-	C21H20O12	5.97451644	5.78558403	5.84806683	6.80079175	7.20570585	7.5280292	7.73602976	7.6125251	7.68122161	6.39225	6.461925	6.30945	C10108	17912-87-7	-
Flavonoid_169	Quercetin 3-O-(6''-galloyl)-β-D-galactopyranoside	Flavonols	615.1	463.1	616.10644	Negative	[M-H]-	C28H24O16	67.256528	75.4923608	71.6968974	130.074616	126.208559	127.975669	97.206433	101.95507	97.9952044	87.783	88.9465	87.63675	-	53171-28-1	-
Flavonoid_106	Typhaneoside	Flavonols	769.2	314	770.22695	Negative	[M-H]-	C34H42O20	0.025860735	0.0191151306	0.0238316945	0.0283987524	0.0243700935	0.0290479319	0.0564853577	0.0403235442	0.0422269056	0.03135375	0.024223025	0.02479815	-	104472-68-6	-
Flavonoid_98	Hyperoside	Flavonols	465.1	314.9	464.09548	Positive	[M+H]+	C21H20O12	1041.99952	1183.98719	1039.36993	1081.34357	1330.6911	1494.85645	984.246279	810.778112	1007.04442	1415.67	1252.9125	1386.91	-	482-36-0	-
Flavonoid_92	Myricetin	Flavonols	317	151	318.03757	Negative	[M-H]-	C15H10O8	0.50342118	0.770820601	0.514210024	0.429534549	0.616571569	0.502574209	0.369330293	0.433870482	0.344770318	0.52289	0.6018425	0.604685	C10107	529-44-2	ko00941,ko00944,ko01110
Flavonoid_86	Avicularin	Flavonols	433.1	300	434.084915	Negative	[M-H]-	C20H18O11	23.4606141	26.4241005	26.4446301	53.6295585	52.7434825	48.0917275	47.2755641	49.5870984	46.8624432	33.0955	32.19675	33.26175	-	572-30-5	-
Flavonoid_27	Flavonol	Flavonols	239.1	165.1	238.062995	Positive	[M+H]+	C15H10O3	5.04274662	5.51493346	5.064821	6.50105566	7.05639449	6.14537713	4.48533365	4.86641566	5.05885916	5.7637	5.59335	5.7107	C01495	577-85-5	-
Flavonoid_57	Rutin	Flavonols	609.1	300	610.15339	Negative	[M-H]-	C27H30O16	57.0495648	60.2126663	59.9548926	43.6641075	40.3497295	40.8416058	130.152424	135.013303	135.507824	53.90425	54.14775	53.48825	C05625	153-18-4	ko00944,ko01100,ko01110
Flavonoid_02	Miquelianin	Flavonols	477.1	301	478.074745	Negative	[M-H]-	C21H18O13	43.1262089	46.0064071	49.3957041	6.51789827	6.84424496	6.82569343	0.78100096	0.908328313	0.909363958	39.419	38.8475	39.83125	-	22688-79-5	-
Flavonoid_138	Baimaside	Flavonols	625.1	300	626.148305	Negative	[M-H]-	C27H30O17	1.42895793	1.48216116	1.47951313	4.64129079	4.81601082	5.03557178	1.22378781	1.19648845	1.23427057	2.44611	2.487185	2.4442475	C12667	18609-17-1	ko00944
Flavonoid_197	Isorhamnetin 3-O-glucoside	Flavonols	477.1	314.05	478.11113	Negative	[M-H]-	C22H22O12	0.682925532	0.710855101	0.766572792	0.949959213	0.921052632	1.10807786	3.14229477	3.25544679	3.13435134	0.7781125	0.7277275	0.79131	-	5041-82-7	-
Flavonoid_137	Tiliroside	Flavonols	593.1	285	594.137345	Negative	[M-H]-	C30H26O13	0.374453578	0.426032528	0.414911695	1.4815571	1.51345057	1.58964234	0.516601056	0.565426707	0.535800101	0.7732125	0.7487225	0.7663475	-	20316-62-5	-
Flavonoid_119	Astragalin	Flavonols	447.1	284	448.100565	Negative	[M-H]-	C21H20O11	0.787427466	0.810820601	0.8299642	7.12144914	6.10644368	5.9663017	3.6843495	4.11172189	3.91898031	2.219105	2.044625	2.366115	C12249	480-10-4	ko00944,ko01110
Flavonoid_180	Spiraeoside	Flavonols	463.1	301	464.09548	Negative	[M-H]-	C21H20O12	0.291639265	0.278627403	0.287057279	0.845945298	0.901214953	0.971126521	2.42954873	2.05219629	2.01510853	0.4291525	0.39578	0.42149	-	20229-56-5	-
Flavonoid_43	Kaempferol	Flavonols	285	117	286.04774	Negative	[M-H]-	C15H10O6	1.04707447	2.35331198	1.66900477	2.16828935	2.55619774	3.03854015	N/A	N/A	N/A	1.63537	1.6672275	1.6714725	C05903	520-18-3	ko00941,ko00944,ko01100,ko01110
Flavonoid_175	Afzelin	Flavonols	431.1	285	432.10565	Negative	[M-H]-	C21H20O10	12.6101064	12.8404879	12.7222912	24.8238964	24.7068372	25.0586375	41.6044167	41.1804719	41.708733	16.097625	15.967825	16.123375	C16911	482-39-3	ko00944
Flavonoid_152	Ononin	Isoflavanones	475.1	267.1	430.126385	Negative	[M-H]-	C22H22O9	1.59808994	0.940275998	1.4702148	17.1142514	17.1514511	14.1426034	5.72071531	3.85353916	4.84341242	6.434	6.2047	7.166275	C10509	486-62-4	ko00943
Flavonoid_73	Genistin	Isoflavanones	431.1	268	432.10565	Negative	[M-H]-	C21H20O10	0.0231104691	0.0557947265	0.027124105	0.0321010077	0.022277029	0.0412238443	0.115669467	0.101853665	0.0769447249	0.06047975	0.05852575	0.07491575	-	529-59-9	-
Flavonoid_114	6''-O-Acetylglycitin	Isoflavanones	487.1	282.1	488.131865	Negative	[M-H]-	C24H24O11	N/A	N/A	N/A	0.00820808541	0.0334333497	0.0362068127	0.0763629381	0.0842625502	0.0861986371	N/A	N/A	N/A	-	134859-96-4	-
Flavonoid_26	Formononetin	Isoflavanones	267.1	252.1	268.07356	Negative	[M-H]-	C16H12O4	0.00032516441	0.0003169517	0.000433310263	0.000924877639	0.000535346778	0.000593004866	0.000324260682	0.000488180221	0.0000859808178	0.0004954725	0.000430425	0.0004353375	C00858	485-72-3	ko00943,ko01100,ko01110
Flavonoid_157	Isomangiferin	Xanthones	421.1	301	422.084915	Negative	[M-H]-	C19H18O11	0.0512720019	0.0589721538	0.0574391408	0.0422240883	0.0376303492	0.0424253041	0.0416065771	0.0293358434	0.0336988894	0.048223	0.05524725	0.048608	C16979	24699-16-9	-
