# Supplementary material for: Metabolomic Study of Flavonoids in Camellia drupifera under Aluminum Stress by UPLC-MS/MS
Source: Plants (Basel). 2023 Mar 24;12(7):1432. doi: 10.3390/plants12071432 (PMC10097190; doi:10.3390/plants12071432)
Supplement: Supplementary file 1 [file plants-12-01432-s001.zip › Table_S2_Differential_flavonoid_compounds__of_Camellia guachowensis under aluminum stress.xlsx]

## Sheet: CK vs GZ2
Index	Compounds	Class	CK-1	CK-2	CK-3	GZ2-1	GZ2-2	GZ2-3	VIP	Pvalue	Fold_Change	Log2FC	Type
Flavonoid_102	Theaflavin	-	7.27809478	6.65283391	6.44961814	0	0	0	1.2155018924097807	0.001343833077965567	0	-Inf	down
Flavonoid_22	Neohesperidin dihydrochalcone	Chalcones	0.00562736944	0.00664549039	0.00765310263	0.0292168906	0.0256242007	0.024480292	1.2006420064759014	0.0018352941372983377	3.9808056177578486	1.9930604265301257	up
Flavonoid_80	(-)-Gallocatechin gallate	Flavanols	8.98858801	12.8594628	13.2449642	4.32768714	3.23113625	3.8749635	1.1739103321039444	0.023552978699074665	0.3258137520170855	-1.6178805961554823	down
Flavonoid_150	(-)-Catechin gallate	Flavanols	4.44431818	3.26614096	3.17417661	10.6639395	7.58858829	7.14029197	1.1325606102435375	0.0360450060356313	2.3329048709783424	1.2221274796470507	up
Flavonoid_78	Eriocitrin	Flavanones	0	0	0	0.0790683781	0.0844308903	0.0852751825	1.2155670897649258	5.488706549319967e-4	Inf	Inf	up
Flavonoid_101	Hesperidin	Flavanones	1.56355174	1.71970675	0.955136038	0	0	0	1.2145726505712515	0.026186630308174152	0	-Inf	down
Flavonoid_108	Pinocembrin	Flavanones	0.0115952853	0.0076920897	0.0123524582	0.0270729367	0.0329107231	0.0570333333	1.1223567196587856	0.08659351434194566	3.698407395523185	1.8869041525756214	up
Flavonoid_48	Narirutin	Flavanones	0	0	0	0.896408349	1.02624201	0.963754258	1.2155139135848698	0.0015147342915428196	Inf	Inf	up
Flavonoid_176	Naringenin-7-glucoside	Flavanones	1.5390619	2.11813701	1.64237709	4.64304223	4.91507624	5.08547445	1.1936666289477438	2.5767557247522805e-4	2.7631631134264327	1.466320728992807	up
Flavonoid_141	Isosakuranin	Flavanones	0.0529707447	0.0838045835	0.0412162291	0.151139155	0.127090261	0.153085158	1.1059623624153676	0.007806789891220993	2.4232305202714244	1.2769316539156754	up
Flavonoid_158	Isosakuranetin	Flavanones	0.126520309	0.149495564	0.125919093	0.970369482	1.02592228	0.832997567	1.2107294224682055	0.004389306677561237	7.039171926634519	2.8154057232370606	up
Flavonoid_179	Poncirin	Flavanones	0.112816489	0.116690241	0.10277494	0.334604127	0.38991392	0.394978102	1.2095212807112428	0.003964009417929487	3.369117980537416	1.7523709499663462	up
Flavonoid_01	Astilbin	Flavanonols	0.324743714	0.300857565	0.355052506	0.692348848	0.688032464	0.823462287	1.195016721453648	0.006413583698127485	2.247320749391693	1.168206048208341	up
Flavonoid_139	Dihydrokaempferol	Flavanonols	0	0	0	0.214816459	0.243114117	0.210195864	1.21542403267715	0.002127764951604802	Inf	Inf	up
Flavonoid_56	Taxifolin	Flavanonols	0.112598162	0.097915722	0.0895300716	0.436173225	0.460654206	0.436673966	1.211037512770289	7.005271532211199e-6	4.444353475921179	2.1519735641794346	up
Flavonoid_204	Linarin	Flavones	0	0	0	6.93857965	6.61839646	7.31245742	1.215602519822536	8.30155924936359e-4	Inf	Inf	up
Flavonoid_64	Scutellarein	Flavones	0	0	0	4.94666507	4.98802263	4.1850365	1.2154194663946358	0.0030620582717293325	Inf	Inf	up
Flavonoid_90	Cynaroside	Flavones	0	0	0	0.299896833	0.292914412	0.201534307	1.2148654202452405	0.014021739097363033	Inf	Inf	up
Flavonoid_50	Luteolin	Flavones	0.0766673114	0.0580672745	0.0631193317	0.185292466	0.222937777	0.247547445	1.1937839812315374	0.008907304612986913	3.3144538958575565	1.7287711850768233	up
Flavonoid_118	Narcissin	Flavones	2.96489362	2.8257516	2.68622912	1.28504798	1.23749631	1.31798054	1.2099230412809052	0.0013924573017128582	0.45305907295070275	-1.142228923872526	down
Flavonoid_67	Fisetin	Flavonols	0.0319279497	0.00984716609	0.0106363723	0.0485043186	0.0614687654	0.0508540146	1.0404777079337413	0.02045169059299503	3.068546695789877	1.617555537939134	up
Flavonoid_194	Quercimeritrin	Flavonols	0.917712766	0.973893544	1.35476372	3.41096449	3.44963109	4.35540146	1.1831544464319088	0.005719986184274339	3.4549348769092725	1.7886585170837201	up
Flavonoid_86	Avicularin	Flavonols	23.4606141	26.4241005	26.4446301	53.6295585	52.7434825	48.0917275	1.2008407196698325	6.844317234885977e-4	2.0236616612797933	1.0169681040657235	up
Flavonoid_02	Miquelianin	Flavonols	43.1262089	46.0064071	49.3957041	6.51789827	6.84424496	6.82569343	1.2147822273203834	0.00204142938020035	0.14573075487688675	-2.7786227203940164	down
Flavonoid_138	Baimaside	Flavonols	1.42895793	1.48216116	1.47951313	4.64129079	4.81601082	5.03557178	1.2145798322421135	9.131899062510753e-4	3.3008625327311063	1.7228430575314475	up
Flavonoid_137	Tiliroside	Flavonols	0.374453578	0.426032528	0.414911695	1.4815571	1.51345057	1.58964234	1.2129070830564808	9.00778528919335e-5	3.7721394643201265	1.9153830166183898	up
Flavonoid_119	Astragalin	Flavonols	0.787427466	0.810820601	0.8299642	7.12144914	6.10644368	5.9663017	1.2133476264262768	0.004178965267700941	7.9046608819392805	2.9827035708140244	up
Flavonoid_180	Spiraeoside	Flavonols	0.291639265	0.278627403	0.287057279	0.845945298	0.901214953	0.971126521	1.2128267744868768	0.003113607849332172	3.1706646962469605	1.6647853177952485	up
Flavonoid_152	Ononin	Isoflavanones	1.59808994	0.940275998	1.4702148	17.1142514	17.1514511	14.1426034	1.2026345914103154	0.0033804438364506252	12.076170860450809	3.5940911690560142	up
Flavonoid_114	6''-O-Acetylglycitin	Isoflavanones	0	0	0	0.00820808541	0.0334333497	0.0362068127	1.2052188155195656	0.10038295626412308	Inf	Inf	up

## Sheet: CK vs GZ4
Index	Compounds	Class	CK-1	CK-2	CK-3	GZ4-1	GZ4-2	GZ4-3	VIP	Pvalue	Fold_Change	Log2FC	Type
Flavonoid_22	Neohesperidin dihydrochalcone	Chalcones	0.00562736944	0.00664549039	0.00765310263	0.0301072972	0.0331503514	0.0311092882	1.1544361395957057	6.616892727742266e-5	4.735878479618495	2.2436320625756005	up
Flavonoid_65	Phlorizin	Chalcones	16.2730416	8.65983243	15.0493556	4.85760922	5.82680723	5.05979303	1.0530289152259522	0.073594717993179265	0.393780177486315	-1.3445376056945517	down
Flavonoid_201	Trilobatin	Chalcones	0.0870930851	0.10707516	0.101700239	0.449443111	0.4462751	0.336284705	1.1485136393977131	0.012267204703537675	4.164022132156522	2.0579777367131236	up
Flavonoid_177	Phloretin	Chalcones	0.0159544004	0.0191548793	0.0185440811	0.00484003841	0.0041123243	0.00381665825	1.153753508522445	0.0027475388218322484	0.23799107399065297	-2.0710206295512297	down
Flavonoid_191	Naringenin chalcone	Chalcones	0.0228625242	0.0290699852	0.028347494	0.197242439	0.203648845	0.20244523	1.1589248817436488	3.84910782845881e-7	7.515402197902747	2.9098503141739793	up
Flavonoid_55	(-)-Catechin	Flavanols	5.23276112	3.93802366	4.09761337	12.0476956	13.1786898	12.8903332	1.1463324094342948	1.216995512741621e-4	2.872744559598553	1.522429716161707	up
Flavonoid_80	(-)-Gallocatechin gallate	Flavanols	8.98858801	12.8594628	13.2449642	5.67892463	3.43403614	5.036421	1.070904943420968	0.020482861406663454	0.40319652688627733	-1.3104448832953781	down
Flavonoid_147	(-)-Epicatechin	Flavanols	83.7550774	82.0367176	81.8107399	264.097456	292.028112	282.458354	1.1613252878927587	0.0016401751245492288	3.386814768833774	1.7599290853285248	up
Flavonoid_195	(-)-Gallocatechin	Flavanols	2.04076644	0.922757516	0.964303103	0.468089294	0.412279116	0.480976779	1.0259197481713764	0.14392598005600324	0.3465899003574231	-1.5286984799638723	down
Flavonoid_126	Eriodictyol	Flavanones	0.0308967602	0.0289807787	0.0255305489	3.02942871	3.38509036	3.53263503	1.1620973548594622	0.0020557233767362483	116.46618436527038	6.863767322935544	up
Flavonoid_78	Eriocitrin	Flavanones	0	0	0	0.401051368	0.497899096	0.419856133	1.1626970987288556	0.004518222171201803	Inf	Inf	up
Flavonoid_101	Hesperidin	Flavanones	1.56355174	1.71970675	0.955136038	0	0	0	1.1623725813004095	0.026186630308174152	0	-Inf	down
Flavonoid_48	Narirutin	Flavanones	0	0	0	1.79116179	2.02810743	1.92649924	1.1627159721498996	0.001281594240829982	Inf	Inf	up
Flavonoid_176	Naringenin-7-glucoside	Flavanones	1.5390619	2.11813701	1.64237709	27.6649064	30.8611948	29.7624937	1.1590739622206319	8.052060107053982e-4	16.65955821748759	4.058278238334488	up
Flavonoid_141	Isosakuranin	Flavanones	0.0529707447	0.0838045835	0.0412162291	0.175176428	0.136915412	0.114595154	1.0236659400285937	0.02268488235399306	2.3972316466720414	1.2613693246556585	up
Flavonoid_01	Astilbin	Flavanonols	0.324743714	0.300857565	0.355052506	1.85853817	1.53975904	1.73853862	1.1584389083024886	0.0036526746343289143	5.238174683637203	2.3890641717570364	up
Flavonoid_124	Silychristin	Flavanonols	1.75847679	1.88829966	1.70042243	4.19788766	4.41039157	4.35590611	1.1587107330787694	8.679581291602385e-6	2.4244816082097924	1.277676309685917	up
Flavonoid_139	Dihydrokaempferol	Flavanonols	0	0	0	0.313022084	0.298704819	0.287423019	1.1627452175479889	6.102085781069664e-4	Inf	Inf	up
Flavonoid_40	Dihydromyricetin	Flavanonols	0.165461557	0.296604239	0.166068735	0.359476716	0.459678715	0.46772842	1.0079727078880851	0.01867576471021286	2.0487392230311885	1.034736360345916	up
Flavonoid_117	Engeletin	Flavanonols	0.0521242747	0.0318590439	0.0579105012	0.346404225	0.38815261	0.403031297	1.1456047006920682	5.477442525374839e-4	8.017178856721426	3.0030946599429176	up
Flavonoid_56	Taxifolin	Flavanonols	0.112598162	0.097915722	0.0895300716	3.20048008	3.74671185	3.30315497	1.1616638279792861	0.0025097542810016697	34.16281750952893	5.094355058118659	up
Flavonoid_154	Vitexin	Flavone glycosides	0.0234661992	0.0215755545	0.0276443914	0.0589807969	0.0629922189	0.0836511863	1.127080285123952	0.023577521539798946	2.828932554025348	1.5002577811409932	up
Flavonoid_64	Scutellarein	Flavones	0	0	0	0.3024988	0.346578815	0.368523473	1.1626183651538406	0.0032596060054988244	Inf	Inf	up
Flavonoid_90	Cynaroside	Flavones	0	0	0	0.221477436	0.273386044	0.256322564	1.1626510045217833	0.003700774215657036	Inf	Inf	up
Flavonoid_115	Quercitrin	Flavonols	215.525145	237.57861	228.641766	536.963514	564.34488	530.999495	1.1589991419986068	5.391118903702913e-5	2.394306729886092	1.259607984921062	up
Flavonoid_67	Fisetin	Flavonols	0.0319279497	0.00984716609	0.0106363723	0.0948648584	0.114739458	0.0648987885	1.0577062782809439	0.02052427333770115	5.237460619866937	2.388867491320578	up
Flavonoid_194	Quercimeritrin	Flavonols	0.917712766	0.973893544	1.35476372	6.21860298	7.5689508	6.75719334	1.151198661337986	0.002049864514200601	6.328529074056293	2.6618702162156063	up
Flavonoid_106	Typhaneoside	Flavonols	0.025860735	0.0191151306	0.0238316945	0.0564853577	0.0403235442	0.0422269056	1.0833177461258536	0.03117883067249738	2.020647255881989	1.014817492619842	up
Flavonoid_57	Rutin	Flavonols	57.0495648	60.2126663	59.9548926	130.152424	135.013303	135.507824	1.1607549598041058	2.110518549003139e-5	2.260918937372416	1.1769092668584287	up
Flavonoid_02	Miquelianin	Flavonols	43.1262089	46.0064071	49.3957041	0.78100096	0.908328313	0.909363958	1.1622229622671225	0.0015870236678786223	0.01875929217306664	-5.736250796765353	down
Flavonoid_197	Isorhamnetin 3-O-glucoside	Flavonols	0.682925532	0.710855101	0.766572792	3.14229477	3.25544679	3.13435134	1.1614622142228896	4.808162622487846e-6	4.412284022462667	2.1415256614211087	up
Flavonoid_119	Astragalin	Flavonols	0.787427466	0.810820601	0.8299642	3.6843495	4.11172189	3.91898031	1.161559780070353	0.0014505223735837272	4.824558321861076	2.2703968727377593	up
Flavonoid_180	Spiraeoside	Flavonols	0.291639265	0.278627403	0.287057279	2.42954873	2.05219629	2.01510853	1.1609293998303716	0.004895293353841043	7.578061446591086	2.921828837963913	up
Flavonoid_43	Kaempferol	Flavonols	1.04707447	2.35331198	1.66900477	0	0	0	1.1622343242668558	0.046393312005708884	0	-Inf	down
Flavonoid_175	Afzelin	Flavonols	12.6101064	12.8404879	12.7222912	41.6044167	41.1804719	41.708733	1.162549661764081	2.0868671635652067e-6	3.2613102197893844	1.7054516785182043	up
Flavonoid_152	Ononin	Isoflavanones	1.59808994	0.940275998	1.4702148	5.72071531	3.85353916	4.84341242	1.1122348495996588	0.014392005038591131	3.5967011349741216	1.8466742848544038	up
Flavonoid_73	Genistin	Isoflavanones	0.0231104691	0.0557947265	0.027124105	0.115669467	0.101853665	0.0769447249	1.0178034173073849	0.015088206838996478	2.7772309657204324	1.4736471624802832	up
Flavonoid_114	6''-O-Acetylglycitin	Isoflavanones	0	0	0	0.0763629381	0.0842625502	0.0861986371	1.1626676237949138	0.001334222039617267	Inf	Inf	up

## Sheet: GZ2 vs GZ4
Index	Compounds	Class	GZ2-1	GZ2-2	GZ2-3	GZ4-1	GZ4-2	GZ4-3	VIP	Pvalue	Fold_Change	Log2FC	Type
Flavonoid_102	Theaflavin	-	0	0	0	4.70408065	8.30379016	6.60762241	1.1390968910238648	0.024365513271957583	Inf	Inf	up
Flavonoid_11	Hydroxysafflor yellow A	-	0.128279271	0.145956222	0.164706569	0.0499049448	0.062751004	0.0420093387	1.1029682984586486	0.0034919560558082726	0.35235923118254275	-1.5048810842875782	down
Flavonoid_125	Amentoflavone	Biflavonoids	0.109794146	0.0861200197	0.103307056	0.0315283245	0.0510931225	0.0437064614	1.0775900983560014	0.0036494698321338967	0.42218900010593735	-1.2440391043106496	down
Flavonoid_65	Phlorizin	Chalcones	14.9715451	10.5293655	19.2707543	4.85760922	5.82680723	5.05979303	1.0742120170903506	0.05994107997528449	0.3516556624634256	-1.5077646466925003	down
Flavonoid_201	Trilobatin	Chalcones	0.0806806622	0.0975268077	0.084536253	0.449443111	0.4462751	0.336284705	1.1290729713305103	0.011823064249927753	4.688990863042993	2.229277467829174	up
Flavonoid_177	Phloretin	Chalcones	0.00985858925	0.0132801771	0.0162557908	0.00484003841	0.0041123243	0.00381665825	1.0893584558909244	0.03766689919219563	0.32413160303795924	-1.625348403687429	down
Flavonoid_191	Naringenin chalcone	Chalcones	0.0379760077	0.0334028529	0.0374	0.197242439	0.203648845	0.20244523	1.137799783289167	8.249803879664609e-7	5.546450024132722	2.4715646775466555	up
Flavonoid_147	(-)-Epicatechin	Flavanols	82.7233685	106.856616	97.9386861	264.097456	292.028112	282.458354	1.1284096147422977	8.20944551240843e-5	2.916624232610792	1.544299526561874	up
Flavonoid_150	(-)-Catechin gallate	Flavanols	10.6639395	7.58858829	7.14029197	3.28934229	2.20470131	3.55752145	1.0680274969521613	0.027242887201880065	0.35646159566171787	-1.4881814424339743	down
Flavonoid_195	(-)-Gallocatechin	Flavanols	1.71066699	1.58585096	2.76907543	0.468089294	0.412279116	0.480976779	1.104305037536666	0.05237975478691768	0.22443726503143874	-2.1556158573874287	down
Flavonoid_126	Eriodictyol	Flavanones	0.0101322217	0.0224431874	0.0223575669	3.02942871	3.38509036	3.53263503	1.135338518933242	0.0020316803122040743	181.07801223075916	7.5004675644918555	up
Flavonoid_78	Eriocitrin	Flavanones	0.0790683781	0.0844308903	0.0852751825	0.401051368	0.497899096	0.419856133	1.1350394517621678	0.0066545776315406835	5.3012139800888205	2.4063227752423604	up
Flavonoid_176	Naringenin-7-glucoside	Flavanones	4.64304223	4.91507624	5.08547445	27.6649064	30.8611948	29.7624937	1.138428108031164	0.0012193222087213736	6.02916206304921	2.591957509341681	up
Flavonoid_158	Isosakuranetin	Flavanones	0.970369482	1.02592228	0.832997567	0.208515122	0.222139558	0.206151439	1.1359992305914557	0.005803208007234464	0.22507635132002435	-2.1515136135090436	down
Flavonoid_179	Poncirin	Flavanones	0.334604127	0.38991392	0.394978102	0.133589774	0.117509789	0.131200404	1.1283691607600144	0.004015170981816507	0.3414928826164278	-1.5500725846618586	down
Flavonoid_01	Astilbin	Flavanonols	0.692348848	0.688032464	0.823462287	1.85853817	1.53975904	1.73853862	1.122775288826692	0.002974554889883366	2.3308531659555394	1.2208581235486953	up
Flavonoid_124	Silychristin	Flavanonols	1.46226727	1.70478111	2.03950122	4.19788766	4.41039157	4.35590611	1.1175165441615806	0.001579133613967665	2.4899763444105094	1.3161320362838143	up
Flavonoid_40	Dihydromyricetin	Flavanonols	0.119216891	0.130892769	0.111566423	0.359476716	0.459678715	0.46772842	1.1248786944585827	0.010950789299045095	3.5581115575176145	1.8311117441504292	up
Flavonoid_117	Engeletin	Flavanonols	0.0507236084	0.0782353665	0.0551002433	0.346404225	0.38815261	0.403031297	1.127633868320594	5.071831561210094e-4	6.180555057904728	2.62773640824739	up
Flavonoid_56	Taxifolin	Flavanonols	0.436173225	0.460654206	0.436673966	3.20048008	3.74671185	3.30315497	1.13777268179752	0.0031071444517196825	7.686791272255412	2.9423814939392248	up
Flavonoid_204	Linarin	Flavones	6.93857965	6.61839646	7.31245742	0	0	0	1.139776256876877	8.30155924936359e-4	0	-Inf	down
Flavonoid_64	Scutellarein	Flavones	4.94666507	4.98802263	4.1850365	0.3024988	0.346578815	0.368523473	1.1384459452929827	0.00340611379696948	0.07206947342498375	-3.7944678854297518	down
Flavonoid_50	Luteolin	Flavones	0.185292466	0.222937777	0.247547445	0.105146663	0.0650906124	0.0627839475	1.0681994372747214	0.004320482250358385	0.35533569861254566	-1.4927454593448006	down
Flavonoid_118	Narcissin	Flavones	1.28504798	1.23749631	1.31798054	3.60160826	3.59608434	3.44240283	1.1385435966613957	6.697296537279113e-5	2.7704795310488852	1.4701357081123052	up
Flavonoid_57	Rutin	Flavonols	43.6641075	40.3497295	40.8416058	130.152424	135.013303	135.507824	1.1375033567765893	9.770946606960104e-6	3.2090995956165074	1.6821685648993496	up
Flavonoid_02	Miquelianin	Flavonols	6.51789827	6.84424496	6.82569343	0.78100096	0.908328313	0.909363958	1.1387402945961438	5.02244896946303e-5	0.12872569135399375	-2.957628076371337	down
Flavonoid_138	Baimaside	Flavonols	4.64129079	4.81601082	5.03557178	1.22378781	1.19648845	1.23427057	1.1383991369313944	9.013517713124478e-4	0.2521616474288402	-1.9875792294979877	down
Flavonoid_197	Isorhamnetin 3-O-glucoside	Flavonols	0.949959213	0.921052632	1.10807786	3.14229477	3.25544679	3.13435134	1.1343936806203834	2.078166350827331e-5	3.1996662886658522	1.6779214461150638	up
Flavonoid_137	Tiliroside	Flavonols	1.4815571	1.51345057	1.58964234	0.516601056	0.565426707	0.535800101	1.1377724508561915	1.7852201407007675e-4	0.35287925151782745	-1.5027534894008845	down
Flavonoid_180	Spiraeoside	Flavonols	0.845945298	0.901214953	0.971126521	2.42954873	2.05219629	2.01510853	1.1277546723596017	0.007382264696134974	2.390054506728843	1.2570435201686645	up
Flavonoid_43	Kaempferol	Flavonols	2.16828935	2.55619774	3.03854015	0	0	0	1.1394577141488407	0.009329921762259072	0	-Inf	down
Flavonoid_152	Ononin	Isoflavanones	17.1142514	17.1514511	14.1426034	5.72071531	3.85353916	4.84341242	1.1121546143773147	0.001906782667453327	0.2978345683028747	-1.7474168842016102	down
Flavonoid_73	Genistin	Isoflavanones	0.0321010077	0.022277029	0.0412238443	0.115669467	0.101853665	0.0769447249	1.0669976092565254	0.014703750173085343	3.080147104009386	1.6229992538932043	up
